# Supplementary material for: Utilization of Artificial Intelligence Coupled with a High-Throughput, High-Content Platform in the Exploration of Neurodevelopmental Toxicity of Individual and Combined PFAS
Source: J Xenobiot. 2025 Feb 2;15(1):24. doi: 10.3390/jox15010024 (PMC11857074; doi:10.3390/jox15010024)
Supplement: Supplementary file 1 [file jox-15-00024-s001.zip]

Archive with 1 entries (1 files):
- jox-3405550-supplementary.pdf
